# Supplementary material for: The Hippo pathway transcription factors YAP and TAZ play HPV-type dependent roles in cervical cancer
Source: Nat Commun. 2024 Jul 10;15:5809. doi: 10.1038/s41467-024-49965-9 (PMC11237029; doi:10.1038/s41467-024-49965-9)
Supplement: Supplementary file 4 — Supplementary Data S1-S4 [file 41467_2024_49965_MOESM4_ESM.xlsx]

## Sheet: Data S1
Gene name	Forward	Reverse
HPV18 E6	TGGCGCGCTTTGAGGA	TGTTCAGTTCCGTGCACAGATC
HPV18 E7	GACCTAAGGCAACATTGCA	GCTCGTGACATAGAAGGTC
CCND1	CCGCTGGCCATGAACTACCT	ACGAAGGTCTGCGCGTGTT
STK4	GCTTCTGACTCAATGCTTAG	CCACATCCTCCTGCCAAG
AREG	GTGGTGCTGTCGCTCTTGATA	ACTCACAGGGGAAATCTCACT
CYR61	AGCCTCGCATCCTATACAACC	TTCTTTCACAAGGCGGCACTC
PROM1	TGGATGCAGAACTTGACAACGT	ATACCTGCTACGACAGTCGTGGT
U6	CTCGCTTCGGCAGCACA	AACGCTTCACGAATTTGCGT
WWTR1	AGGGCCATATCATTCGAGGG	ATCAGGGAAACGGGTCTGTT
YAP1	CGCTCTTCAACGCCGTCA	AGTACTGGCCTGTCGGGAGT
Gene desert ChIP	GGGTGATGGAGGTGTGGTTC	CTTTAGGCTTTTGGGCTGCG
WWTR1 SP1-site 1 ChIP	CTTAGCTAGAGGCAGGGGGT	AACATCCGTGAGGGTTGTGG
WWTR1 SP1-site 2 ChIP	CCGGCCTTGGTTTCGGT	CTGGGCGTGATGGGTACTTT
WWTR1 SP1 siite 1 mutagenesis	ACATTCCAATCCTCCCACAAC	CCGGGGAGCCTGGAG
WWTR1 SP1 siite 1 mutagenesis	GTCCGTGGTAAACTC	CAAAGGGAAAGTGGC

## Sheet: Data S2
gene_id	symbol
ENSG00000011105	TSPAN9
ENSG00000011422	PLAUR
ENSG00000011638	LDAF1
ENSG00000013364	MVP
ENSG00000013588	GPRC5A
ENSG00000060656	PTPRU
ENSG00000064393	HIPK2
ENSG00000065154	OAT
ENSG00000074416	MGLL
ENSG00000076356	PLXNA2
ENSG00000100342	APOL1
ENSG00000103723	AP3B2
ENSG00000104081	BMF
ENSG00000105419	MEIS3
ENSG00000107201	RIGI
ENSG00000107819	SFXN3
ENSG00000108771	DHX58
ENSG00000109072	VTN
ENSG00000111424	VDR
ENSG00000115414	FN1
ENSG00000117228	GBP1
ENSG00000118503	TNFAIP3
ENSG00000119917	IFIT3
ENSG00000119922	IFIT2
ENSG00000120899	PTK2B
ENSG00000120949	TNFRSF8
ENSG00000123384	LRP1
ENSG00000124201	ZNFX1
ENSG00000124466	LYPD3
ENSG00000125347	IRF1
ENSG00000125730	C3
ENSG00000127954	STEAP4
ENSG00000128422	KRT17
ENSG00000130635	COL5A1
ENSG00000130830	MPP1
ENSG00000131746	TNS4
ENSG00000133321	PLAAT4
ENSG00000134668	SPOCD1
ENSG00000135114	OASL
ENSG00000135346	CGA
ENSG00000137628	DDX60
ENSG00000137699	TRIM29
ENSG00000137745	MMP13
ENSG00000137965	IFI44
ENSG00000139211	AMIGO2
ENSG00000139567	ACVRL1
ENSG00000140297	GCNT3
ENSG00000141574	SECTM1
ENSG00000142303	ADAMTS10
ENSG00000142675	CNKSR1
ENSG00000143512	HHIPL2
ENSG00000143515	ATP8B2
ENSG00000146242	TPBG
ENSG00000147689	FAM83A
ENSG00000148180	GSN
ENSG00000149328	GLB1L2
ENSG00000154127	UBASH3B
ENSG00000156515	HK1
ENSG00000156535	CD109
ENSG00000158555	GDPD5
ENSG00000161638	ITGA5
ENSG00000166147	FBN1
ENSG00000166897	ELFN2
ENSG00000166963	MAP1A
ENSG00000167549	CORO6
ENSG00000167767	KRT80
ENSG00000168143	FAM83B
ENSG00000168477	TNXB
ENSG00000168528	SERINC2
ENSG00000168685	IL7R
ENSG00000170412	GPRC5C
ENSG00000170786	SDR16C5
ENSG00000172159	FRMD3
ENSG00000173702	MUC13
ENSG00000173706	HEG1
ENSG00000178038	ALS2CL
ENSG00000178172	SPINK6
ENSG00000179954	SSC5D
ENSG00000184185	KCNJ12
ENSG00000184792	OSBP2
ENSG00000185567	AHNAK2
ENSG00000185745	IFIT1
ENSG00000187608	ISG15
ENSG00000188910	GJB3
ENSG00000189143	CLDN4
ENSG00000189280	GJB5
ENSG00000196155	PLEKHG4
ENSG00000196878	LAMB3
ENSG00000197614	MFAP5
ENSG00000197943	PLCG2
ENSG00000204516	MICB
ENSG00000206337	HCP5
ENSG00000214575	CPEB1
ENSG00000228044
ENSG00000234745	HLA-B
ENSG00000237499	WAKMAR2
ENSG00000261888
ENSG00000265972	TXNIP
ENSG00000269927
ENSG00000271503	CCL5
ENSG00000287974

## Sheet: Data S3
Cluster	ID	Description	GeneRatio	BgRatio	pvalue	p.adjust	qvalue	geneID	Count
TAZ KD upregulated	GO:0009615	response to virus	15/94	460/20973	1.98572e-09	3.31013e-06	2.77092e-06	DDX58/DHX58/GBP1/TNFAIP3/IFIT3/IFIT2/ZNFX1/IRF1/OASL/DDX60/IFI44/IFIT1/ISG15/MICB/CCL5	15
TAZ KD upregulated	GO:0051607	defense response to virus	13/94	346/20973	4.84988e-09	3.31013e-06	2.77092e-06	DDX58/DHX58/GBP1/TNFAIP3/IFIT3/IFIT2/ZNFX1/IRF1/OASL/DDX60/IFIT1/ISG15/MICB	13
TAZ KD upregulated	GO:0140546	defense response to symbiont	13/94	347/20973	5.02042e-09	3.31013e-06	2.77092e-06	DDX58/DHX58/GBP1/TNFAIP3/IFIT3/IFIT2/ZNFX1/IRF1/OASL/DDX60/IFIT1/ISG15/MICB	13
TAZ KD upregulated	GO:0035987	endodermal cell differentiation	5/94	53/20973	3.93244e-06	0.00194459	0.00162782	VTN/FN1/COL5A1/ITGA5/LAMB3	5
TAZ KD upregulated	GO:0007173	epidermal growth factor receptor signaling pathway	6/94	110/20973	1.01562e-05	0.00295524	0.00247384	PLAUR/MVP/GPRC5A/PTK2B/FAM83A/FAM83B	6
TAZ KD upregulated	GO:0045071	negative regulation of viral genome replication	5/94	66/20973	1.16971e-05	0.00295524	0.00247384	ZNFX1/OASL/IFIT1/ISG15/CCL5	5
TAZ KD upregulated	GO:0042060	wound healing	11/94	489/20973	1.19524e-05	0.00295524	0.00247384	PLAUR/VTN/FN1/TNFAIP3/COL5A1/ACVRL1/UBASH3B/CD109/ITGA5/CLDN4/PLCG2	11
TAZ KD upregulated	GO:0043588	skin development	9/94	324/20973	1.50811e-05	0.00331449	0.00277457	VDR/KRT17/COL5A1/PLAAT4/CD109/KRT80/GJB3/CLDN4/TXNIP	9
TAZ KD upregulated	GO:0039529	RIG-I signaling pathway	4/94	36/20973	1.99688e-05	0.00359075	0.00300583	DDX58/DHX58/OASL/DDX60	4
TAZ KD upregulated	GO:0032481	positive regulation of type I interferon production	5/94	75/20973	2.18839e-05	0.00360719	0.00301959	DDX58/DHX58/IRF1/ISG15/PLCG2	5
TAZ KD upregulated	GO:0002753	cytoplasmic pattern recognition receptor signaling pathway	5/94	78/20973	2.64858e-05	0.00402992	0.00337346	DDX58/DHX58/TNFAIP3/OASL/DDX60	5
TAZ KD upregulated	GO:0007492	endoderm development	5/94	88/20973	4.74469e-05	0.00552058	0.0046213	VTN/FN1/COL5A1/ITGA5/LAMB3	5
TAZ KD upregulated	GO:0050688	regulation of defense response to virus	5/94	88/20973	4.74469e-05	0.00552058	0.0046213	DDX58/DHX58/TNFAIP3/IFIT1/MICB	5
TAZ KD upregulated	GO:0031589	cell-substrate adhesion	9/94	406/20973	8.70785e-05	0.00748876	0.00626886	VTN/FN1/GBP1/PTK2B/LYPD3/ACVRL1/ITGA5/TNXB/LAMB3	9
TAZ KD upregulated	GO:0035313	wound healing, spreading of epidermal cells	3/94	21/20973	0.000109367	0.00901365	0.00754536	COL5A1/ACVRL1/ITGA5	3
TAZ KD upregulated	GO:0030216	keratinocyte differentiation	6/94	176/20973	0.000141747	0.011215	0.00938813	VDR/KRT17/PLAAT4/CD109/KRT80/TXNIP	6
TAZ KD upregulated	GO:0034109	homotypic cell-cell adhesion	5/94	112/20973	0.000149309	0.011359	0.00950865	PLAUR/PTPRU/FN1/UBASH3B/CCL5	5
TAZ KD upregulated	GO:0051235	maintenance of location	8/94	351/20973	0.000181095	0.0132669	0.0111058	LDAF1/PTK2B/C3/GSN/UBASH3B/HK1/FBN1/PLCG2	8
TAZ KD upregulated	GO:0032606	type I interferon production	5/94	122/20973	0.000222732	0.0137676	0.0115249	DDX58/DHX58/IRF1/ISG15/PLCG2	5
TAZ KD upregulated	GO:0050730	regulation of peptidyl-tyrosine phosphorylation	7/94	288/20973	0.00031631	0.0173795	0.0145484	MVP/GPRC5A/VTN/PTK2B/ITGA5/PLCG2/CCL5	7
TAZ KD upregulated	GO:0043393	regulation of protein binding	6/94	212/20973	0.000386309	0.0194614	0.0162912	HIPK2/VTN/IFIT2/LRP1/UBASH3B/IFIT1	6
TAZ KD upregulated	GO:0008544	epidermis development	8/94	393/20973	0.000387211	0.0194614	0.0162912	VDR/KRT17/PLAAT4/CD109/KRT80/GJB5/LAMB3/TXNIP	8
TAZ KD upregulated	GO:0045861	negative regulation of proteolysis	8/94	401/20973	0.000442533	0.0213495	0.0178717	PLAUR/HIPK2/VTN/LRP1/C3/CD109/MAP1A/SPINK6	8
TAZ KD upregulated	GO:0061041	regulation of wound healing	5/94	145/20973	0.000493752	0.0221964	0.0185807	VTN/TNFAIP3/UBASH3B/CD109/CLDN4	5
TAZ KD upregulated	GO:0019079	viral genome replication	5/94	146/20973	0.000509469	0.022394	0.0187461	ZNFX1/OASL/IFIT1/ISG15/CCL5	5
TAZ KD upregulated	GO:0048048	embryonic eye morphogenesis	3/94	36/20973	0.000559233	0.0232237	0.0194406	HIPK2/FBN1/MFAP5	3
TAZ KD upregulated	GO:0033627	cell adhesion mediated by integrin	4/94	88/20973	0.00066178	0.0267143	0.0223626	VTN/ITGA5/FBN1/CCL5	4
TAZ KD upregulated	GO:0050878	regulation of body fluid levels	8/94	429/20973	0.000689006	0.0272571	0.022817	PLAUR/VTN/VDR/FN1/UBASH3B/HEG1/CLDN4/PLCG2	8
TAZ KD upregulated	GO:0035457	cellular response to interferon-alpha	2/94	10/20973	0.000873692	0.032302	0.0270401	IFIT3/IFIT2	2
TAZ KD upregulated	GO:0007044	cell-substrate junction assembly	4/94	99/20973	0.00102903	0.0357091	0.0298922	FN1/PTK2B/ACVRL1/ITGA5	4
TAZ KD upregulated	GO:0034110	regulation of homotypic cell-cell adhesion	3/94	46/20973	0.00115108	0.0385905	0.0323042	PLAUR/UBASH3B/CCL5	3
TAZ KD upregulated	GO:0048771	tissue remodeling	5/94	178/20973	0.00124218	0.0401979	0.0336498	VDR/TNFAIP3/PTK2B/ACVRL1/UBASH3B	5
TAZ KD upregulated	GO:0002732	positive regulation of dendritic cell cytokine production	2/94	12/20973	0.00127395	0.0401979	0.0336498	DDX58/PLCG2	2
TAZ KD upregulated	GO:0150115	cell-substrate junction organization	4/94	105/20973	0.00128032	0.0401979	0.0336498	FN1/PTK2B/ACVRL1/ITGA5	4
TAZ KD upregulated	GO:0001933	negative regulation of protein phosphorylation	7/94	369/20973	0.00136021	0.0420391	0.0351911	MVP/GPRC5A/TNFAIP3/LRP1/UBASH3B/CD109/HEG1	7
TAZ KD upregulated	GO:0043616	keratinocyte proliferation	3/94	49/20973	0.00138358	0.0421035	0.0352449	VDR/CD109/SDR16C5	3
TAZ KD upregulated	GO:0002699	positive regulation of immune effector process	7/94	373/20973	0.00144674	0.0424194	0.0355094	DDX58/DHX58/C3/DDX60/HK1/PLCG2/HLA-B	7
TAZ KD upregulated	GO:0032957	inositol trisphosphate metabolic process	2/94	13/20973	0.00150119	0.0424194	0.0355094	PTK2B/PLCG2	2
TAZ KD upregulated	GO:0060100	positive regulation of phagocytosis, engulfment	2/94	13/20973	0.00150119	0.0424194	0.0355094	C3/PLCG2	2
TAZ KD upregulated	GO:1905155	positive regulation of membrane invagination	2/94	13/20973	0.00150119	0.0424194	0.0355094	C3/PLCG2	2
TAZ KD upregulated	GO:0002833	positive regulation of response to biotic stimulus	6/94	283/20973	0.00172766	0.0463571	0.0388056	DHX58/ZNFX1/OASL/DDX60/PLCG2/CCL5	6
TAZ KD upregulated	GO:0045766	positive regulation of angiogenesis	5/94	192/20973	0.00173429	0.0463571	0.0388056	HIPK2/PTK2B/C3/ACVRL1/ITGA5	5
TAZ KD upregulated	GO:1904018	positive regulation of vasculature development	5/94	192/20973	0.00173429	0.0463571	0.0388056	HIPK2/PTK2B/C3/ACVRL1/ITGA5	5
TAZ KD upregulated	GO:0046427	positive regulation of receptor signaling pathway via JAK-STAT	3/94	54/20973	0.00183285	0.0483383	0.0404641	PTK2B/IL7R/CCL5	3
TAZ KD upregulated	GO:0010839	negative regulation of keratinocyte proliferation	2/94	16/20973	0.0022894	0.0511873	0.0428491	VDR/CD109	2
TAZ KD upregulated	GO:0042976	activation of Janus kinase activity	2/94	16/20973	0.0022894	0.0511873	0.0428491	PTK2B/CCL5	2
TAZ KD upregulated	GO:0060841	venous blood vessel development	2/94	16/20973	0.0022894	0.0511873	0.0428491	ACVRL1/HEG1	2
TAZ KD upregulated	GO:0002832	negative regulation of response to biotic stimulus	5/94	209/20973	0.00250848	0.0511873	0.0428491	DHX58/TNFAIP3/ISG15/MICB/HLA-B	5
TAZ KD upregulated	GO:0042326	negative regulation of phosphorylation	7/94	413/20973	0.00256982	0.0511873	0.0428491	MVP/GPRC5A/TNFAIP3/LRP1/UBASH3B/CD109/HEG1	7
TAZ KD upregulated	GO:0002371	dendritic cell cytokine production	2/94	17/20973	0.0025871	0.0511873	0.0428491	DDX58/PLCG2	2
TAZ KD upregulated	GO:0030949	positive regulation of vascular endothelial growth factor receptor signaling pathway	2/94	17/20973	0.0025871	0.0511873	0.0428491	VTN/ITGA5	2
TAZ KD upregulated	GO:0045779	negative regulation of bone resorption	2/94	17/20973	0.0025871	0.0511873	0.0428491	TNFAIP3/UBASH3B	2
TAZ KD upregulated	GO:2001267	regulation of cysteine-type endopeptidase activity involved in apoptotic signaling pathway	2/94	17/20973	0.0025871	0.0511873	0.0428491	PLAUR/GSN	2
TAZ KD upregulated	GO:0150063	visual system development	7/94	417/20973	0.00271124	0.0525767	0.0440121	HIPK2/MEIS3/C3/COL5A1/ACVRL1/FBN1/MFAP5	7
TAZ KD upregulated	GO:0009612	response to mechanical stimulus	5/94	217/20973	0.00294865	0.0566256	0.0474015	PTK2B/TNFRSF8/IRF1/GSN/TXNIP	5
TAZ KD upregulated	GO:0045453	bone resorption	3/94	66/20973	0.00325296	0.0590309	0.0494149	TNFAIP3/PTK2B/UBASH3B	3
TAZ KD upregulated	GO:0045682	regulation of epidermis development	3/94	68/20973	0.00353974	0.0625144	0.052331	VDR/PLAAT4/CD109	3
TAZ KD upregulated	GO:0090287	regulation of cellular response to growth factor stimulus	6/94	333/20973	0.00386975	0.0667535	0.0558795	HIPK2/VTN/ACVRL1/CD109/ITGA5/FBN1	6
TAZ KD upregulated	GO:0035455	response to interferon-alpha	2/94	21/20973	0.00394851	0.0667535	0.0558795	IFIT3/IFIT2	2
TAZ KD upregulated	GO:0070233	negative regulation of T cell apoptotic process	2/94	21/20973	0.00394851	0.0667535	0.0558795	IL7R/CCL5	2
TAZ KD upregulated	GO:0070293	renal absorption	2/94	21/20973	0.00394851	0.0667535	0.0558795	GSN/CLDN4	2
TAZ KD upregulated	GO:1903706	regulation of hemopoiesis	9/94	448/20973	0.00402041	0.067393	0.0564149	PTK2B/IRF1/UBASH3B/FBN1/IL7R/ISG15/HLA-B	7
TAZ KD upregulated	GO:0010810	regulation of cell-substrate adhesion	5/94	234/20973	0.00406562	0.0675781	0.0565698	FN1/GBP1/PTK2B/ACVRL1/ITGA5	5
TAZ KD upregulated	GO:0090101	negative regulation of transmembrane receptor protein serine/threonine kinase signaling pathway	4/94	145/20973	0.00413113	0.0680949	0.0570024	HIPK2/LRP1/CD109/FBN1	4
TAZ KD upregulated	GO:2000114	regulation of establishment of cell polarity	2/94	23/20973	0.00472941	0.0748382	0.0626473	PTK2B/GSN	2
TAZ KD upregulated	GO:0071346	cellular response to interferon-gamma	4/94	153/20973	0.00499533	0.0771934	0.0646188	GBP1/IRF1/GSN/CCL5	4
TAZ KD upregulated	GO:0002676	regulation of chronic inflammatory response	2/94	24/20973	0.00514438	0.0788804	0.066031	TNFAIP3/CCL5	2
TAZ KD upregulated	GO:0030198	extracellular matrix organization	6/94	356/20973	0.00534008	0.081204	0.0679761	LRP1/COL5A1/MMP13/ADAMTS10/TNXB/LAMB3	6
TAZ KD upregulated	GO:0043062	extracellular structure organization	6/94	357/20973	0.00541214	0.081204	0.0679761	LRP1/COL5A1/MMP13/ADAMTS10/TNXB/LAMB3	6
TAZ KD upregulated	GO:0007596	blood coagulation	5/94	252/20973	0.00554839	0.081204	0.0679761	PLAUR/VTN/FN1/UBASH3B/PLCG2	5
TAZ KD upregulated	GO:1905048	regulation of metallopeptidase activity	2/94	25/20973	0.00557548	0.081204	0.0679761	LRP1/CLDN4	2
TAZ KD upregulated	GO:0031663	lipopolysaccharide-mediated signaling pathway	3/94	82/20973	0.00597966	0.0833052	0.0697351	TNFAIP3/PLCG2/CCL5	3
TAZ KD upregulated	GO:0050817	coagulation	5/94	257/20973	0.00602024	0.0833052	0.0697351	PLAUR/VTN/FN1/UBASH3B/PLCG2	5
TAZ KD upregulated	GO:0002888	positive regulation of myeloid leukocyte mediated immunity	2/94	26/20973	0.00602257	0.0833052	0.0697351	DDX58/C3	2
TAZ KD upregulated	GO:0071360	cellular response to exogenous dsRNA	2/94	26/20973	0.00602257	0.0833052	0.0697351	DDX58/IFIT1	2
TAZ KD upregulated	GO:0140131	positive regulation of lymphocyte chemotaxis	2/94	26/20973	0.00602257	0.0833052	0.0697351	PTK2B/CCL5	2
TAZ KD upregulated	GO:0061045	negative regulation of wound healing	3/94	86/20973	0.00682192	0.0899584	0.0753045	VTN/UBASH3B/CD109	3
TAZ KD upregulated	GO:0032958	inositol phosphate biosynthetic process	2/94	28/20973	0.00696414	0.0900139	0.0753509	PTK2B/PLCG2	2
TAZ KD upregulated	GO:0090200	positive regulation of release of cytochrome c from mitochondria	2/94	28/20973	0.00696414	0.0900139	0.0753509	PLAUR/BMF	2
TAZ KD upregulated	GO:0050848	regulation of calcium-mediated signaling	3/94	88/20973	0.00726814	0.0921563	0.0771443	GBP1/PTK2B/PLCG2	3
TAZ KD upregulated	GO:0014910	regulation of smooth muscle cell migration	3/94	89/20973	0.00749759	0.0944601	0.0790729	VTN/LRP1/CCL5	3
TAZ KD upregulated	GO:0002819	regulation of adaptive immune response	5/94	273/20973	0.00771985	0.0954366	0.0798903	TNFAIP3/IRF1/C3/IL7R/HLA-B	5
TAZ KD upregulated	GO:0002313	mature B cell differentiation involved in immune response	2/94	30/20973	0.00796789	0.0972869	0.0814392	PTK2B/PLCG2	2
TAZ KD upregulated	GO:0050777	negative regulation of immune response	5/94	278/20973	0.00831319	0.0996575	0.0834236	DHX58/TNFAIP3/IL7R/ISG15/HLA-B	5
TAZ KD upregulated	GO:0002544	chronic inflammatory response	2/94	31/20973	0.00849272	0.0999917	0.0837033	TNFAIP3/CCL5	2

## Sheet: Data S4
gene_id	symbol
ENSG00000006611	USH1C
ENSG00000018408	WWTR1
ENSG00000082438	COBLL1
ENSG00000099399	MAGEB2
ENSG00000113387	SUB1
ENSG00000113389	NPR3
ENSG00000113460	BRIX1
ENSG00000115295	CLIP4
ENSG00000120159	CAAP1
ENSG00000125691	RPL23
ENSG00000131016	AKAP12
ENSG00000137558	PI15
ENSG00000137876	RSL24D1
ENSG00000138483	CCDC54
ENSG00000139239	RPL14P1
ENSG00000139946	PELI2
ENSG00000146477	SLC22A3
ENSG00000146674	IGFBP3
ENSG00000151632	AKR1C2
ENSG00000157388	CACNA1D
ENSG00000164318	EGFLAM
ENSG00000165929	TC2N
ENSG00000166509	CLEC3A
ENSG00000168702	LRP1B
ENSG00000175445	LPL
ENSG00000175745	NR2F1
ENSG00000189350	TOGARAM2
ENSG00000197223	C1D
ENSG00000286134
