# Supplementary material for: The Hippo pathway transcription factors YAP and TAZ play HPV-type dependent roles in cervical cancer
Source: Nat Commun. 2024 Jul 10;15:5809. doi: 10.1038/s41467-024-49965-9 (PMC11237029; doi:10.1038/s41467-024-49965-9)
Supplement: Supplementary file 6 — Source Data [file 41467_2024_49965_MOESM6_ESM.xlsx]

## Sheet: Figure 1
1A	WWTR1 alterations from TCGA dataset
	AMP	DEL	mRNA High	mRNA Low	Multiple alterations
LUSC	10.52	0.21	13.09	0	6.44
UCS	1.57	0	21.43	0	3.57
ESCA	13.66	0	4.92	0	3.28
OV	9.89	0	8.24	0.55	2.75																																		1G+H	Kaplan-Meier curves analysis of progression free survival
HNSC	5.12	0	9.22	0	3.69																								1B	WWTR1 mRNA vs Copy number expression from TCGA data				1C	WWTR1 mRNA vs TAZ protein expression from TCGA data						HPV18+, High WWTR1	HPV18+, Low WWTR1	Non-HPV18+, High WWTR1	Non-HPV18+, Low WWTR1
CESC	10.75	0	5.21	0	1.63																									WWTR1 Copy	WWTR1 mRNA				WWTR1 mRNA	WWTR1 protein				14.4656	1
BLCA	2.48	0	5.45	0	0.74																									1.076	742.922				742.922					20.3505	0
PRAD	1.83	1.02	3.87	0	0.2																									1.271	955.945				955.945					14.0711	0
UCEC	4.08	0.19	0	0	0																									1.009	263.139				263.139					1.64382	0
																														0.173	274.171				274.171	0.34712				10.3889	1
1E	ΔΔCt values from RT-qPCR analysis of WWTR1 and YAP mRNA																													-0.006	197.24				197.24					3.0575	1
		HaCaT			C33A			SiHa			CaSKi			C4-I			SW756			HeLa			MS751							0.052	628.27				628.27					26.4655	1
WWTR1		1	1	1	0.450625	0.5	0.486327	1.64718	0.051119	0.926588	1.56917	0.624165	0.258816	1.49485	1.75321	1.30134	2.63902	2.36198	2.31338	3.83706	3.63008	3.75809	4.05584	6.9163	4.56306					0.504	294.507				294.507					10.3889	1
YAP		1	1	1	0.444421	0.336808	0.348686	0.920188	0.721965	0.721965	1.51572	0.064257	0.064257	1.68179	0.646176	0.61132	1.68179	0.650671	0.650671	1.07177	0.420448	0.673617	0.732043	0.486327	1.19748					0.442	331.931				331.931	0.251103				11.2766		0
																														0.573	269.069				269.069					46.3228		0
1E p values																														0.633	61.3442				61.3442	-0.48969				0.460269		0
		SiHa	CaSKi	C4-I	SW756	HeLa	MS751																							0.662	185.908				185.908					17.1943		0
	WWTR1	0.403294	0.403294	0.403294	0.403294	0.403294	0.403294																							0.103	254.74				254.74					14.7944		1
	YAP	0.403294	0.403294	0.403294	0.403294	0.403294	0.403294																							0.011	37.4134				37.4134					10.5533		0
																														1.574	386.079				386.079	-0.214637				1.47944		0
1F	ΔΔCt values from RT-qPCR analysis of WWTR1																													1.255	715.134				715.134	0.246724				1.1178		0
NEG				CIN 1				CIN 2				CIN 3				CIN 1				CIN 2				CIN 3						0.401	414.374				414.374	0.239038				0.394516		0
1	1	1	1	0.823591	0.646176	0.716978	1.04247	0.697372	0.360982	1.07177	1.65864	0.486327	0.752623	1.1019	0.716978	3.07375	1.07177	2.86791	0.594604	3.53081	4.69134	1.23114	2.32947	4.50023	2.25012	2.67585	2.23457			0.932	214.667				214.667	-0.0772894				15.945		0
						P value =	0.0673632			P value =	0.85563			P value =	0.113113			P value =	0.199772			P value =	0.0405447			P value =	0.0119433			0.234	392.738				392.738	0.217433				0.887662		0
1D uncropped blots																														0.346	82.1729				82.1729	-0.162042				15.8793		0
																														3.657	391.782				391.782	0.41051				8.28484		1
																														0.602	617.914				617.914	0.470333				82.8484		0
																														0.288	615.031				615.031	-0.15779				22.6189		0
																														0.219	391.783				391.783	0.0698637				147.385		0
																														0.482	174.791				174.791					12.23		0
																														0.021	451.95				451.95					95.1113		0
																														0.125	78.6144				78.6144	0.0868511				147.352		0
																														0.968	68.6187				68.6187	-0.109314				57.7309		0
																														1.3	421.351				421.351					8.77799		1
																														1.286	370.222				370.222	0.3667				17.5231			0
																														0.478	148.91				148.91	-0.0923448				39.5502			0
																														0.87	97.7345				97.7345	-0.118568				18.4436			1
																														1.94	270.708				270.708	-0.145114				1.70957			1
																														1.08	221.336				221.336	-0.111956				26.2682			0
																														0.005	398.495				398.495					22.1915			1
																														-0.008	316.163				316.163	-0.0273554				13.6108			1
																														0.082	238.557				238.557					22.9806			0
																														0.174	192.646				192.646	0.371927				15.8464			0
																														0.364	365.275				365.275	0.00692863				11.0465			1
																														2.063	703.489				703.489	0.435817				57.0405			0
																														0.049	177.693				177.693	-0.107384				18.6409			0
																														1.372	489.662				489.662					11.5725			1
																														0.376	305.024				305.024					10.5533			1
																														1.096	533.311				533.311	-0.0694282				36.1311			0
																														0.626	180.07				180.07					27.2874			0
																														0.719	977.678				977.678					11.3752			0
																														0.059	85.1341				85.1341					54.8049			0
																														0.006	378.063				378.063					49.4789			0
																														1.841	597.698				597.698					26.0052			0
																														0.137	355.657				355.657					20.2847			0
																														0.587	280.899				280.899					20.4162			0
																														0.109	152.818				152.818	0.0883992				40.142			0
																														1.619	1131.09				1131.09					32.4161			0
																														1.082	348.725				348.725					9.041			1
																														0.6	320.641				320.641					87.747			0
																														0.622	566.108				566.108					14.9259			0
																														1.157	469.189				469.189	0.412283				12.5916			0
																														0.026	519.772				519.772	-0.195323				31.364			0
																														0.03	270.308				270.308					1.1178			0
																														2.096	102.341				102.341					16.1423			0
																														0.028	189.624				189.624					20.9751			0
																														-0.004	477.548				477.548					0.36164			0
																														0.779	514.477				514.477					1.44656			0
																														0.001	255.926				255.926	-0.0695189				5.85199			1
																														0.532	263.847				263.847	0.130161				15.2218			0
																														0.873	109.756				109.756					155.768			0
																														0.944	438.424				438.424	0.0978088				37.5777			1
																														0.845	452.81				452.81	0.0277696				4.73419			1
																														0.256	167.852				167.852	-0.189983				50.4652			0
																														0.556	671.052				671.052					45.8296			0
																														0.003	131.277				131.277					2.66298			0
																														0.823	426.393				426.393	0.0970655				25.4134			1
																														2.302	565.854				565.854	0.0166363				44.6132			0
																														0.779	380.072				380.072	0.0682223				47.868			0
																														0.421	252.465				252.465	-0.0862264				134.333			0
																														2.239	1123.4				1123.4	0.126843				9.1725			0
																														0.86	210.988				210.988	-0.0942455				146.859			0
																														0	852.47				852.47					29.9504			0
																														0.6	1846.93				1846.93	0.372522				20.9094			0
																														0.86	301.2				301.2	-0.0674887				30.9038			0
																														0.737	1791.74				1791.74	0.489195				55.4953			0
																														0.475	322.03				322.03	-0.137514				9.43551			0
																														1.426	422.768				422.768	-0.113243				154.322			0
																														0.85	512.958				512.958	0.101696				16.2409			1
																														1.431	378.461				378.461	-0.120376				20.8107			1
																														1.425	638.889				638.889	0.180233				26.7942			0
																														0.491	281.902				281.902	0.028305				8.35059			0
																														0.021	160.708				160.708	0.303658				15.419			1
																														0.005	89.3199				89.3199	0.189841				137.16			0
																														-0.006	230.349				230.349	0.193205				13.5451			1
																														0.322	360.578				360.578	0.181046				14.0053			0
																														1.072	472.462				472.462	0.208246				44.942			0
																														0.072	87.0961				87.0961	0.143718				20.9094			1
																														0.048	12.4833				12.4833	-0.275128				0.065753			0
																														-0.002	94.7272				94.7272	0.162889				82.0594			0
																														0.508	401.514				401.514	0.708606				16.6354			1
																														0.029	290.574				290.574	0.0426195				15.5834			0
																														0.969	470.808				470.808	0.297639				51.32			0
																														2.552	106.84				106.84	-0.205003				2.95887			0
																														1.706	827.939				827.939	0.146134				6.87116			1
																														1.59	264.216				264.216	-0.0814581				37.3475			0
																														2.583	1410.63				1410.63	0.0162539				44.2187			0
																														0.066	141.78				141.78	-0.245241				81.9608			0
																														0.979	377.497				377.497	0.106991				12.1642			1
																														0.807	623.164				623.164	0.100705				45.5666			0
																														1.988	649.979				649.979					6.83828			1
																														0.041	194.444				194.444	-0.0372368				38.4325			0
																														0.686	1249.7				1249.7	0.382025				23.8354			0
																														0.054	228.312				228.312	0.117786				18.2464			1
																														0.776	77.9697				77.9697	0.29264				53.1611			0
																														0.942	277.815				277.815					22.5203			0
																														0.017	249.52				249.52					19.7916			0
																														0.036	128.397				128.397	0.0379661				29.2599			0
																														0.296	326.236				326.236	-0.0694301				35.4407			0
																														0.724	230.57				230.57	0.014281				22.7833			1
																														0.552	619.354				619.354	0.0541631				17.819			0
																														0.666	107.569				107.569	0.515492				31.2654			1
																														0.866	341.928				341.928	0.358454				28.3065			0
																														0.76	27.4418				27.4418	0.168796				28.5367			1
																														0.597	138.669				138.669					19.956			0
																														0.031	359.258				359.258	-0.144183				31.5284			0
																														-0.197	142.145				142.145	0.250511				93.9935			0
																														0.041	224				224	0.406973				13.4793			0
																														1.497	597.292				597.292	-0.11253				6.64102			1
																														1.697	730.708				730.708	0.513945				58.4541			0
																														0.479	149.834				149.834	0.633424				17.2272			0
																														1.189	444.123				444.123					20.7121			1
																														-0.003	330.514				330.514	0.0260446				73.1828			0
																														0.1	313.892				313.892					15.682			1
																														0.738	4036.8				4036.8	0.0848248				16.1423			0
																														1.215	244.007				244.007	0.0537232				28.0764			0
																														0.774	281.293				281.293	-0.103331				17.556			0
																														0.004	192.576				192.576					24.5586			0
																														0.249	615.02				615.02					1.87395			0
																														0.003	126.406				126.406	0.652515				0.821909			0
																														0.941	389.816				389.816	0.323841				131.111			0
																														0.623	163.08				163.08	0.0378306				14.5313			0
																														-0.006	154.964				154.964	0.000652132				20.482			0
																														0.083	114.673				114.673	-0.036863				23.3751			1
																														1.195	395.362				395.362	-0.178518				129.368			0
																														0.023	280.742				280.742	0.0999385				2.72874			0
																														0	155.03				155.03					46.52			0
																														0.061	183.349				183.349					40.8653			0
																														0	54.2469				54.2469					40.9639			0
																														1.13	628.287				628.287					1.41368			0
																														-0.003	317.905				317.905	-0.166748				17.7532			0
																														0.434	287.911				287.911	-0.103908				144.163			0
																														0.812	630.785				630.785					20.8436			0
																														0.327	380.546				380.546					23.9669			0
																														0.64	453.804				453.804	0.795018				0.098629			0
																														0.003	389.147				389.147	0.0983798				0.591774			0
																														0.438	350.268				350.268					18.871			1
																														-0.007	636.398				636.398					59.1774			0
																														0.729	333.407				333.407	0.233954				40.8653			0
																														0.487	558.061				558.061	0.179334				50.9912			0
																														0.213	290.178				290.178	0.237955				26.1367			0
																														0.952	291.391				291.391					33.238			0
																														1.039	660.831				660.831	-0.0188771				0.493145			0
																														-0.028	492.923				492.923					0.887662			0
																														0.053	150.971				150.971	-0.0609432				67.1993			0
																														0.695	461.073				461.073	0.0484171				101.818			0
																														-0.022	302.562				302.562	0.0445719				10.0273			1
																														1.353	350.222				350.222	0.0288768				67.5938			0
																														0	192.794				192.794	0.351412				10.4218			1
																														0.467	252.873				252.873	-0.00335931				46.9145			0
																														2.181	419.179				419.179	0.361963				6.77253			1
																														0.005	325.154				325.154	0.0790325				36.5585			0
																														0.825	130.883				130.883	-0.0798524				20.7779			0
																														0.02	212.126				212.126					9.33688			0
																														0.002	144.057				144.057					53.5885			0
																														0.037	274.813				274.813					14.893			0
																														0.777	48.1517				48.1517					12.6574			1
																														2.192	355.591				355.591					18.1477			0
																														1.758	432.081				432.081	-0.0747652				13.0519			0
																														0	280.819				280.819					20.3505			0
																														0.528	130.667				130.667					94.9469			0
																														1.188	284.823				284.823					28.3723			0
																														-0.185	161.646				161.646	0.00553446				19.0354			0
																														0.758	267.126				267.126	-0.179256				19.2655			0
																														0.635	550.846				550.846					18.345			1
																														2.167	265.876				265.876	0.085102				2.03833			1
																														0.197	440.965				440.965					15.5834			0
																														0.38	312.021				312.021	0.113508				78.3444			0
																														0.026	202.345				202.345	-0.259508				99.9112			0
																														0.59	79.9581				79.9581	-0.00692009				177.039			0
																														0.981	355.715				355.715	-0.0638649				209.587			0
																														0.341	111.286				111.286	-0.00813355				20.9094			0
																														0.099	389.848				389.848	0.202771				13.9725			1
																														0.977	713.117				713.117					23.671			0
																														-0.007	384.657				384.657	0.00127173				14.7286			0
																														-0.008	146.587				146.587	-0.208909				5.45747			1
																														0.86	528.263				528.263	0.0601459				45.1064			0
																														0.646	30.3974				30.3974	-0.127438				78.706			0
																														0	780.698				780.698	0.252876				118.651			0
																														0.527	367.298				367.298	-0.11785				0.887662			0
																														0.677	371.44				371.44	0.449244				3.41914			1
																														2.213	379.731				379.731	0.0853064				52.0104			0
																														3.657	762.639				762.639					19.5943			0
																														0.463	112.507				112.507					33.3695			0
																														0.752	331.281				331.281	-0.0818252				33.3037			0
																														0.25	373.155				373.155	-0.0907602				26.3997			0
																														0.146	426.552				426.552					18.2464			0
																														0.424	273.43				273.43					6.64102			0
																														1.559	151.792				151.792					19.134			0
																														1.819	243.478				243.478	0.288262				8.64648				1
																														1.029	689.284				689.284					0.427393				0
																														0.005	368.035				368.035					1.90683				1
																														1.476	363.572				363.572	0.206731				95.1113				1
																														0.915	848.355				848.355	0.471226				30.2134				0
																														0.009	220.421				220.421	0.0734155				27.4189				0
																														0.188	291.152				291.152	-0.00853445				16.8327				0
																														-0.003	952.104				952.104	0.332909				16.0437				1
																														-0.525	152.582				152.582	0.0128982				15.6163				1
																														0.248	237.422				237.422	0.536694				12.493				0
																														0.504	193.291				193.291	0.085528				24.2956				0
																														0.173	376.464				376.464					56.3501				0
																														1.017	377.714				377.714	-0.139745				55.035				1
																														0.729	412.764				412.764					60.7226				0
																														0.014	193.954				193.954					25.5778				1
																														1.537	304.699				304.699					14.5971				0
																														1.706	348.519				348.519					96.9524				0
																														1.532	403.493				403.493					7.9232				0
																														2.283	693.333				693.333					12.4601				1
																														0.318	330.671				330.671					8.94237				1
																														1.355	186.658				186.658					19.956				1
																														0.251	127.941				127.941					31.364				0
																														0.749	208.023				208.023					15.4848				1
																														0.752	290.674				290.674					210.672				0
																														2.654	841.666				841.666					2.43285				1
																														0.883	227.769				227.769					63.9774				0
																														0.676	323.447				323.447	-0.0175484				2.53148				1
																														-0.243	19.8818				19.8818					16.1423				1
																														0.305	381.823				381.823					25.0189				0
																														2.188	346.757				346.757					14.9916				1
																														1.335	435.826				435.826	0.106625				16.1094				0
																														0.674	586.014				586.014					13.019				1
																														0.488	234.044				234.044					9.33688				0
																														1.483	699.412				699.412					0.690403				0
																														0	373.22				373.22					16.4053				0
																														1.361	368.575				368.575					2.33422				0
																														1.298	197.611				197.611					73.4458				0
																														1.544	504.651				504.651					19.5614				0
																														0.022	78.0635				78.0635					3.09038				1
																														0.775	428.428				428.428					1.74245				0
																														0.794	571.842				571.842	-0.159205				48.394				0
																														2.121	352.465				352.465					23.9997				0
																														0.778	141.888				141.888					4.24105				0
																														0.975	518.387				518.387	0.064105				58.8815				0
																														0.117	115.325				115.325					36.3612				0
																														0.948	202.018				202.018	-0.180579				5.03008				1
																														0.513	301.307				301.307					0.427393				0
																														0.448	253.504				253.504					65.4897				0
																														0.001	1293.3				1293.3					27.123				0
																														1.599	976.686				976.686					35.0462				0
																														0.757	87.1344				87.1344					13.3478				0
																														1.477	542.991				542.991					0.131505				0
																														1.36	881.84				881.84					25.9066				0
																														2.25	1369.62				1369.62	0.251653				23.5066				1
																														-0.006	1149.16				1149.16					3.28763				1
																														0.054	1061.33				1061.33					83.0457				0
																														0.445	355.622				355.622					24.8217				0
																														1.3	241.012				241.012					36.8873				0
																														-0.015	460.81				460.81					27.2545				0
																														0.001	306.823				306.823					26.0052				0
																														0.587	202.829				202.829	-0.110896				0.295887				0
																														0.638	221.725				221.725					40.9311				0
																														0.465	228.382				228.382					50.1364				0
																														0.072	156.569				156.569					33.8955				0
																														0.005	101.102				101.102					3.58352				0
																														0.003	483.725				483.725					173.291				0
																														0.322	462.309				462.309					36.2626				0
																														1.405	722.318				722.318	0.0932992				19.8573				0
																														0.806	389.583				389.583					8.51497				0
																														0.031	227.99				227.99					0.295887				0
																														0.039	152.543				152.543	0.827416				39.7804				1
																														0.19	337.483				337.483					12.1314				0
																														2.187	720.691				720.691	-0.0489231
																														1.069	146.702				146.702
																														0.05	330.712				330.712

## Sheet: Figure 2
2B	ΔΔCt values from RT-qPCR analysis of WWTR1 mRNA
Scr			E6/E7 KD
1	1	1	0.68302	0.411796	0.473029	P value =	0.00435965
2C	Relative WWTR1-promoter luciferase expression
Scr			E6/E7 KD
1	1	1	0.553662	0.641301	0.323451	P value =	0.00646946
2E	ΔΔCt values from RT-qPCR analysis of WWTR1 mRNA
Empty vector	HA-18E6	HA-18E7
1	1.50525	2.36198		HA-18E6	P value =	0.36263
1	0.939523	3.05252		HA-18E7	P value =	0.0129099
1	1.07923	4.11245
2F	Relative WWTR1-promoter luciferase expression
Empty vector	HA-18E6	HA-18E7
1	1.1837	1.42889		HA-18E6	P value =	0.108314
1	1.00374	1.44869		HA-18E7	P value =	2.97776e-07
1	1.18823	1.44869
2H	ΔΔCt values from RT-qPCR analysis of WWTR1 mRNA
Empty vector	HA-16E7	HA-18E7
1	0.993092	2.53151		HA-16E7	P value =	0.672853
1	0.939523	2		HA-18E7	P value =	0.000789662
1	1.23971	2
1	0.952638	2.88786
2I	Relative WWTR1-promoter luciferase expression
Empty vector	HA-16E7	HA-18E7
1	0.964581	1.65391		HA-16E7	P value =	0.177214
1	1.15672	1.4619		HA-18E7	P value =	9.1506e-05
1	1.10485	1.63665
2A uncropped blots					2D uncropped blots					2G uncropped blots

## Sheet: Figure 3
3B	Relative WWTR1-promoter luciferase expression
DMSO	50nM	100nM
1	0.641467	0.442628		50nM	P value =	0.000199616
1	0.707172	0.571005		100nM	P value =	0.00343266
1	0.717769	0.684726
3C	ΔΔCt values from RT-qPCR analysis of WWTR1 and YAP mRNA
	DMSO				50nM				100nM					50nM	WWTR1 P value =	2.98887e-10
WWTR1	1	1	1	1	0.271684	0.279322	0.301452	0.257028	0.080214	0.088388	0.119908	0.081334		100nM	WWTR1 P value =	7.93608e-11
YAP1	1	1	1	1	1.48452	1.1487	0.852635	1.05702	0.619854	0.864537	1.34723	1.13288
														50nM	YAP1 P value =	0.342534
														100nM	YAP1 P value =	0.957127
3D	Relative WWTR1-promoter luciferase expression
GFP+DMSO	GFP-18E7+DMSO	GFP-18E7+Mith A		GFP-18E7+DMSO		P value =	0.0086535			GFP-18E7+DMSO vs GFP-18E7+Mith A			P value =	0.019425
1	1.65104	0.908242		GFP-18E7+Mith A		P value =	0.665071
1	1.30288	1.12972
1	1.49596	1.05292
3E	ΔΔCt values from RT-qPCR analysis of WWTR1 mRNA
GFP+DMSO	GFP-18E7+DMSO	GFP-18E7+Mith A
1	1.58008	0.965936		GFP-18E7+DMSO		P value =	0.013467		GFP-18E7+DMSO vs GFP-18E7+Mith A			P value =	0.0111059
1	2.31338	1.02811		GFP-18E7+Mith A		P value =	0.243189
1	3.55537	0.80107
1	2.25012	0.90125
3G	Relative WWTR1-promoter luciferase expression
WT	MT1	MT2
1	0.533869	0.554954		MT1	P value =	0.00347265
1	0.454651	0.314443		MT2	P value =	0.00313442
1	0.695642	0.565741
3H	Relative WWTR1-promoter luciferase expression
Empty vector	HA-HPV18 E7				HA-HPV18 E7	WT	P value =	0.0359326
WT	WT	MT1	MT2			MT1	P value =	0.228418
1	1.23114	1.17019	1.08625			MT2	P value =	0.144943
1	1.55202	1.20827	1.00275
1	1.82986	0.956085	1.16493
3I	Relative WWTR1-promoter luciferase expression
Scr+pcDNA3	E6/E7 KD+pcDNA3	E6/E7 KD+ SP1 2TD			E6/E7 KD+pcDNA3		P value =	0.00162914		E6/E7 KD+pcDNA3 vs E6/E7 KD+ SP1 2TD				P value =	0.0221062
1	0.746376	1.22059			E6/E7 KD+ SP1 2TD		P value =	0.683635
1	0.604628	0.890662
1	0.616111	1.01529
3J	ΔΔCt values from RT-qPCR analysis of WWTR1 mRNA
Scr+pcDNA3	E6/E7 KD+pcDNA3	E6/E7 KD+ SP1 2TD			E6/E7 KD+pcDNA3		P value =	0.00957288		E6/E7 KD+pcDNA3 vs E6/E7 KD+ SP1 2TD				P value =	0.00687249
1	0.68302	1.25701			E6/E7 KD+ SP1 2TD		P value =	0.0938912
1	0.327598	1.1019
1	0.543367	1.04972
3K	Relative WWTR1-promoter luciferase expression
Empty vector+DMSO	HA-18E7+DMSO	HA-E7+UO126			HA-18E7+DMSO	P value =	0.00400036			HA-18E7+DMSO vsHA-E7+UO126				P value =	0.00584333
1	1.49066	0.973107			HA-E7+UO126	P value =	0.149774
1	1.29067	0.75285
1	1.32372	0.919846
3L	ΔΔCt values from RT-qPCR analysis of WWTR1 mRNA
Empty vector+DMSO	HA-18E7+DMSO	HA-E7+UO126
1	1.86607	1.09429			HA-18E7+DMSO	P value =	0.00117486			HA-18E7+DMSO vsHA-E7+UO126				P value =	0.00244852
1	2.25012	1.1487			HA-E7+UO126	P value =	0.00968489
1	1.90528	1.20581
3N	ΔΔCt values from ChIP-qPCR analysis. Values presented as fold change over gene desert region
Site 1		Site 2
HeLa	SiHa	HeLa	SiHa		Site 1	P value =	0.110359
1.26576	1.34257	5.81589	2.83825		Site 2	P value =	0.0334837
1.74715	0.0319066	4.12673	0.348686
2.26577	0.939523	5.83608	2.90795
3F uncropped blots							3M uncropped blots

## Sheet: Figure 4
4D	Relative number of colonies
DMSO	6079510	Ivermectin		6079510	P value =	1.91402e-05
1	0.38806	0.365672		Ivermectin	P value =	1.38834e-06
1	0.537313	0.440299
1	0.58042	0.335664
1	0.492647	0.470588
4E	Relative number of colonies
DMSO	6079510	Ivermectin		6079510	P value =	0.00122786
1	0.506608	0.330396		Ivermectin	P value =	0.00258204
1	0.330396	0.60793
1	0.23871	0.429032
4G	Relative number of colonies
DMSO	6079510	Ivermectin		6079510	P value =	0.0178859
1	1.34783	0.405797		Ivermectin	P value =	0.000407769
1	1.4359	0.141026
1	1.2625	0.5
1	1.04286	0.514286
4H	Relative number of colonies
DMSO	6079510	Ivermectin		6079510	P value =	0.00343449
1	1.24444	0.277778		Ivermectin	P value =	7.39673e-05
1	1.14027	0.411765
1	1.18009	0.35545
4I	ΔΔCt values from RT-qPCR analysis of WWTR1 mRNA
	NEG			TAZ A KD			TAZ B KD				WWTR1 mRNA	TAZ A KD	P value =	0.00123416
WWTR1	1	1	1	0.267943	0.45376	0.50698	0.307786	0.411796	0.668964		WWTR1 mRNA	TAZ B KD	P value =	0.00746878
YAP	1	1	1	1.45397	2.44528	2.8481	1.33793	2.15846	1.86607
4L	Relative number of colonies										YAP mRNA	TAZ A KD	P value =	0.039336
NEG	TAZ A KD	TAZ B KD		TAZ A KD	P value =	2.63735e-07					YAP mRNA	TAZ B KD	P value =	0.0305072
1	0.346774	0.540323		TAZ B KD	P value =	1.80091e-05
1	0.330357	0.535714
1	0.221925	0.358289
1	0.280757	0.44164
4M	Relative number of colonies
NEG	TAZ A KD	TAZ B KD
1	0.106383	0.109929		TAZ A KD	P value =	1.19707e-08
1	0.045455	0.102273		TAZ B KD	P value =	6.40652e-11
1	0.139344	0.131148
1	0.131148	0.139344
4N	Relative number of colonies
Empty vector+DMSO	HA-18E7+DMSO	HA-18E7+6079510		HA-18E7+DMSO		P value =	7.8992e-05		HA-18E7+DMSO vs HA-18E7+6079510			P value =	0.0118339
1	2.14	1.64		HA-18E7+6079510		P value =	0.206316
1	1.92727	1.18182
1	1.66667	0.833333
1	1.95238	1.28571
4O	Relative number of colonies
Empty vector+DMSO	HA-18E7+DMSO	HA-18E7+6079510		HA-18E7+DMSO		P value =	0.0318954		HA-18E7+DMSO vs HA-18E7+6079510				P value =	0.0318954
1	2.04082	1.12245		HA-18E7+6079510		P value =	0.0985182
1	1.5873	1.09524
1	2.37255	1.39216
4J uncropped blots

## Sheet: Figure 5
5A	ΔΔCt values from RT-qPCR analysis of WWTR1 mRNA
	NEG			TAZ A KD			TAZ B KD			YAP A KD			YAP B KD			Y/T A KD			Y/T B KD				WWTR1
WWTR1	1	1	1	0.356013	0.243164	0.336808	0.5	0.376312	0.312083	1.98618	1.37554	1.42405	2.14355	1.71713	1.36604	0.846745	0.594604	0.607097	0.817902	0.779165	0.619854			TAZ A KD	P value =	3.8874e-05		YAP1	TAZ A KD	P value =	4.25102e-06
YAP1	1	1	1	1.53688	1.59107	1.58008	1.75321	1.70527	1.59107	0.366021	0.547147	0.320856	0.426317	0.441351	0.241484	0.812252	0.757858	0.628507	0.650671	0.63728	0.659754			TAZ B KD	P value =	0.000395033			TAZ B KD	P value =	0.000142566
																								YAP A KD	P value =	0.0384928			YAP A KD	P value =	0.00104416
5D	Relative number of colonies																							YAP B KD	P value =	0.0298827			YAP B KD	P value =	0.000605834
NEG	TAZ A KD	TAZ B KD	YAP A KD	YAP B KD	Y/T A KD	Y/T B KD			TAZ A KD	TAZ B KD	YAP A KD	YAP B KD	Y/T A KD	Y/T B KD										Y/T A KD	P value =	0.0180545			Y/T A KD	P value =	0.00803274
1	0.279279	0.261261	0.513514	0.306306	0.306306	0.239264		P value =	4.51759e-05	7.85937e-06	0.000551506	9.83639e-06	9.05964e-07	9.38469e-06										Y/T B KD	P value =	0.0125725			Y/T B KD	P value =	7.17775e-07
1	0.189394	0.25	0.44697	0.386364	0.257576	0.294479
1	0.135135	0.177914	0.319018	0.355828	0.276074	0.202454
5E	Relative number of colonies
NEG	TAZ A KD	TAZ B KD	YAP A KD	YAP B KD	Y/T A KD	Y/T B KD			TAZ A KD	TAZ B KD	YAP A KD	YAP B KD	Y/T A KD	Y/T B KD
1	0.291553	0.155313	0.414169	0.547684	0.482289	0.52861		P value =	0.000202743	2.16292e-07	0.00153292	0.00287762	0.00257523	0.00167016
1	0.292011	0.14876	0.4573	0.410468	0.380165	0.46281
1	0.114558	0.116945	0.186158	0.22673	0.147971	0.272076
5F	ΔΔCt values from RT-qPCR analysis of WWTR1 mRNA
	NEG			TAZ A KD			TAZ B KD			YAP A KD			YAP B KD			Y/T A KD			Y/T B KD
WWTR1	1	1	1	0.441351	0.650671	0.181747	0.15822	0.574349	0.241484	0.817902	1.48452	2.05623	1.71713	0.80107	1.48452	0.264255	0.293209	0.180491	0.659754	0.532185	0.469761		WWTR1	TAZ A KD	P value =	0.0132357		YAP1	TAZ A KD	P value =	0.0098817
YAP1	1	1	1	1.53687	2.20381	1.95884	1.24833	1.95884	1.28343	0.100134	0.15932	0.650671	0.378929	0.479632	0.68302	0.260616	0.312083	0.314253	0.558644	0.517632	0.360982			TAZ B KD	P value =	0.00603722			TAZ B KD	P value =	0.0980932
																								YAP A KD	P value =	0.274333			YAP A KD	P value =	0.0162321
5I	Relative number of colonies																							YAP B KD	P value =	0.290901			YAP B KD	P value =	0.0055592
NEG	TAZ A KD	TAZ B KD	YAP A KD	YAP B KD	Y/T A KD	Y/T B KD			TAZ A KD	TAZ B KD	YAP A KD	YAP B KD	Y/T A KD	Y/T B KD										Y/T A KD	P value =	2.38969e-05			Y/T A KD	P value =	2.29187e-06
1	1.6	1.45833	0.2	0.2	0.241667	0.177419		P value =	0.00585707	2.3264e-08	0.000160975	0.000360906	7.33038e-06	#REF!										Y/T B KD	P value =	0.00133732			Y/T B KD	P value =	0.000982902
1	1.34426	1.45082	0.311475	0.393443	0.303279	0.231183
1	1.36765	1.46324	0.375	0.367647	0.220588	0.338235
5J	Relative number of colonies
NEG	TAZ A KD	TAZ B KD	YAP A KD	YAP B KD	Y/T A KD	Y/T B KD			TAZ A KD	TAZ B KD	YAP A KD	YAP B KD	Y/T A KD	Y/T B KD
1	1.61017	1.57798	0.256881	0.651376	0.40367	0.412844		P value =	0.000454887	3.02829e-05	1.06236e-05	0.00985383	1.17906e-06	1.72398e-05
1	1.62712	1.66949	0.211864	0.305085	0.423729	0.364407
1	1.45872	1.58716	0.305785	0.22314	0.380165	0.322314
5B uncropped blots							5G uncropped blots

## Sheet: Figure 6
6C	Relative number of colonies
NEG+pcDNA3	TAZ A KD+ pcDNA3	TAZ A KD+ WT TAZ	TAZ A KD+ WT YAP	TAZ A KD+ TAZ TBM	TAZ A KD+ TAZ S89D	TAZ B KD+ pcDNA3	TAZ BKD+ WT TAZ	TAZ B KD+ WT YAP	TAZ B KD+ TAZ TBM	TAZ B KD+ TAZ S89D			NEG+pcDNA3	TAZ A KD+ WT TAZ	TAZ A KD+ WT YAP	TAZ A KD+ TAZ TBM	TAZ A KD+ TAZ S89D	TAZ BKD+ WT TAZ	TAZ B KD+ WT YAP	TAZ B KD+ TAZ TBM	TAZ B KD+ TAZ S89D
1	0.266667	0.883333	0.234043	0.5	0.266667	0.191489	0.893617	0.170213	0.382979	0.276596		P value =	1.98576e-06	6.3321e-06	0.546918	0.00155734	0.370981	9.62704e-05	0.152561	0.0133969	0.088331
1	0.305263	0.915789	0.306452	0.516129	0.284211	0.306452	0.870968	0.064516	0.483871	0.370968
1	0.245614	0.912281	0.210526	0.596491	0.473684	0.175439	0.877193	0.157895	0.451613	0.403509
6D	Relative number of colonies
NEG+pcDNA3	TAZ A KD+ pcDNA3	TAZ A KD+ WT TAZ	TAZ A KD+ WT YAP	TAZ A KD+ TAZ TBM	TAZ A KD+ TAZ S89D	TAZ B KD+ pcDNA3	TAZ BKD+ WT TAZ	TAZ B KD+ WT YAP	TAZ B KD+ TAZ TBM	TAZ B KD+ TAZ S89D			NEG+pcDNA3	TAZ A KD+ WT TAZ	TAZ A KD+ WT YAP	TAZ A KD+ TAZ TBM	TAZ A KD+ TAZ S89D	TAZ BKD+ WT TAZ	TAZ B KD+ WT YAP	TAZ B KD+ TAZ TBM	TAZ B KD+ TAZ S89D
1	0.383901	0.817337	0.275542	0.616099	0.442724	0.339623	0.731132	0.367925	0.476415	0.353774		P value =	8.4572e-06	0.000148768	0.252883	0.0178733	0.51665	0.00101691	0.565682	0.0459529	0.312667
1	0.305483	0.908616	0.276762	0.506527	0.289817	0.336323	0.807175	0.273543	0.452915	0.372197
1	0.342784	0.832474	0.347938	0.474227	0.409794	0.384181	0.909605	0.355932	0.632768	0.429379
6A uncropped blots

## Sheet: Figure 7
7D	TOGARAM2 counts per million
NEG	TAZ A KD	TAZ B KD	YAP A KD	YAP B KD
19.4377	0.912684	0.309673	13.0614	23.2513
20.4665	1.27251	0.0555109	14.2883	27.2978
7E	ΔΔCt values from RT-qPCR analysis of TOGARAM2 mRNA
HaCaT	C33A	SiHa	CaSKi	C4-I	SW756	HeLa	MS751			SiHa	CaSKi	C4-I	SW756	HeLa	MS751
1	1.07923	2.82843	2.21914	13.2691	2.54912	11.7942	14.1233		P value =	0.775609	0.981317	0.0205367	0.024814	0.00071142	4.51635e-05
1	0.417544	0.460094	0.668964	9.84915	3.01049	5.77572	9.38268
1	0.041521	0.687771	0.535887	3.605	3.605	11.2356	13.737
1	0.041521	0.687771	0.535887	1.3566	1.12506	11.2356	13.737
7F	ΔΔCt values from RT-qPCR analysis of TOGARAM2 mRNA
NEG	CIN 1	CIN 2	CIN 3	CIN 1	CIN 2	CIN 3				CIN 1	CIN 2	CIN 3	CIN 1	CIN 2	CIN 3
1	0.248273	0.291183	0.11744	0.993092	6.10504	5.50217			P value =	0.000102343	0.00460673	0.0508053	0.268275	0.00805097	0.00076352
1	0.417544	0.63728	0.594604	3.34035	7.3615	5.02805
1	0.012604	0.150726	0.993092	1.07177	2.17347	6.10504
1	0.279322	0.668964	0.550953		7.1602	3.18215
7H+I	Kaplan-Meier curves analysis of progression free survival
	HPV18+, High TOGARAM2	HPV18+, Low TOGARAM2	Non-HPV18+, High TOGARAM2	Non-HPV18+, Low TOGARAM2
8.28484	1
14.4656	1
0.394516	0
11.2766	0
12.23	0
57.7309	0
0.887662	0
82.8484	0
14.0711	0
26.4655	1
10.5533	0
14.7944	1
147.352	0
10.3889	1
20.3505	0
8.77799	1
10.3889	1
15.8793		0
95.1113		0
22.6189		0
3.0575		1
1.1178		0
46.3228		0
1.64382		0
1.47944		0
147.385		0
0.460269		0
15.945		0
17.1943		0
18.4436			1
44.2187			0
26.3997			0
33.238			0
63.9774			0
36.2626			0
36.8873			0
87.747			0
54.8049			0
33.3695			0
50.1364			0
16.1423			0
65.4897			0
19.5943			0
129.368			0
15.5834			0
53.1611			0
33.3037			0
12.4601			1
25.0189			0
36.3612			0
14.893			0
50.9912			0
8.51497			0
12.493			0
93.9935			0
15.8464			0
210.672			0
67.1993			0
22.5203			0
78.3444			0
27.123			0
24.2956			0
58.8815			0
118.651			0
7.9232			0
35.0462			0
15.419			1
19.8573			0
24.8217			0
27.2545			0
14.0053			0
29.9504			0
20.8107			1
46.9145			0
177.039			0
13.019			1
14.7286			0
137.16			0
18.2464			0
19.5614			0
13.0519			0
4.24105			0
6.64102			0
23.8354			0
15.5834			0
101.818			0
36.5585			0
47.868			0
83.0457			0
3.09038			1
78.706			0
17.5231			0
25.4134				1
10.4218				1
96.9524				0
19.7916				0
2.53148				1
40.8653				0
44.6132				0
23.3751				1
16.0437				1
8.94237				1
27.4189				0
73.4458				0
95.1113				1
50.4652				0
14.9259				0
2.95887				0
209.587				0
0.887662				0
38.4325				0
40.9639				0
10.5533				1
1.90683				1
2.66298				0
9.33688				0
23.671				0
173.291				0
48.394				0
0.295887				0
24.5586				0
9.43551				0
0.098629				0
8.64648				1
9.1725				0
31.2654				1
1.74245				0
14.5971				0
28.3065				0
0.493145				0
25.5778				1
12.1314				0
16.4053				0
0.131505				0
2.72874				0
16.1423				1
26.2682				0
26.0052				0
59.1774				0
13.3478				0
45.1064				0
17.819				0
23.5066				1
5.85199				1
19.956				0
94.9469				0
0.887662				0
10.0273				1
30.9038				0
22.7833				1
23.9669				0
18.345				1
29.2599				0
3.58352				0
1.1178				0
2.33422				0
14.5313				0
12.6574				1
36.1311				0
60.7226				0
15.4848				1
0.690403				0
53.5885				0
28.0764				0
0.427393				0
20.8436				0
18.871				1
20.9094				1
82.0594				0
67.5938				0
131.111				0
146.859				0
1.44656				0
17.556				0
31.5284				0
19.0354				0
13.9725				1
17.2272				0
45.8296				0
51.32				0
28.3723				0
35.4407				0
155.768				0
49.4789				0
8.35059				0
19.956				1
20.9094				0
56.3501				0
40.8653				0
73.1828				0
6.87116				1
16.2409				1
16.1094				0
15.682				1
19.134				0
20.7121				1
6.77253				1
33.8955				0
17.7532				0
37.5777				1
13.5451				1
99.9112				0
55.4953				0
9.33688				0
144.163				0
14.9916				1
37.3475				0
18.1477				0
18.6409				0
16.8327				0
39.5502				0
31.364				0
26.7942				0
6.64102				1
18.2464				1
5.03008				1
0.065753				0
0.427393				0
9.041				1
15.2218				0
0.295887				0
2.43285				1
12.5916				0
26.0052				0
20.482				0
5.45747				1
57.0405				0
28.5367				1
22.1915				1
13.4793				0
26.1367				0
32.4161				0
23.9997				0
81.9608				0
0.821909				0
11.3752				0
1.41368				0
2.03833				1
15.6163				1
16.6354				1
44.942				0
20.7779				0
12.1642				1
25.9066				0
45.5666				0
27.2874				0
20.3505				0
55.035				1
11.5725				1
31.364				0
20.9751				0
3.41914				1
39.7804				1
3.28763				1
6.83828				1
52.0104				0
30.2134				0
4.73419				1
20.4162				0
134.333				0
58.4541				0
154.322				0
40.142				0
16.1423				0
22.9806				0
46.52				0
0.36164				0
11.0465				1
1.70957				1
40.9311				0
0.591774				0
19.2655				0
20.9094				0
20.2847				0
1.87395				0
13.6108				1

## Sheet: Figure 8
8A	ΔΔCt values from RT-qPCR analysis of TOGARAM2 mRNA
NEG	TOGARAM2 KD A	TOGARAM2 KD B			TOGARAM2 KD A	TOGARAM2 KD B
1	0.48971	0.570382		P value =	0.00410081	0.00289704
1	0.721965	0.747425
1	0.543367	0.678302
8C	Relative number of colonies
NEG	TOGARAM2 KD A	TOGARAM2 KD B			TOGARAM2 KD A	TOGARAM2 KD B
1	0.312849	0.558659		P value =	8.75957e-08	0.00155885
1	0.27933	0.072626
1	0.378378	0.540541
1	0.35625	0.3625
8D	Relative number of colonies
NEG	TOGARAM2 KD A	TOGARAM2 KD B			TOGARAM2 KD A	TOGARAM2 KD B
1	0.403382	0.311594		P value =	4.22286e-05	1.25576e-05
1	0.311159	0.360515
1	0.447619	0.526984
1	0.161049	0.397004
	TOGARAM2 KD A	TOGARAM2 KD B			TOGARAM2 KD A	TOGARAM2 KD B
P value =	1.10268e-09	1.54591e-07		P value =	7.63587e-05	2.61234e-05
8F	Length of protrusions			8G	Number of protrusions per cell
NEG	TOGARAM2 KD A	TOGARAM2 KD B		NEG	TOGARAM2 KD A	TOGARAM2 KD B
8.5	2.525	2.702		16	8	5
3	1.147	1.456		14	8	5
9.5	2.216	3.64		14	5	8
4	1.582	1.096		12	6	6
2.6	2.395	1.781		15	10	5
1.8	1.882	7.397		17	11	7
4.9	4.295	1.17		11	7	11
4	2.693	1.667		9	10	11
4.7	3.494	1.292		17	10	7
2.5	3.031	1.694		19	10	10
3	2.666	5.386
2	2.194	2.156
3.9	0.809	5.246
5.2	2.259	1.955
1.5	1.962	2.591
2.5	1.316	1.285
6	1.777	1.136
10.7	2.168	4.962
2.4	2.114	1.455
4.5	0.931	1.437
6.4	1.851	1.136
2.8	2.278	6.114
2.5	2.653	1.437
5.9	4.813	1.941
3.5	1.368	3.865
3.6	1.085	2.582
2	1.778	1.892
1.7	4.106	2.417
1.1	3.127	1.089
1.5	3.127	2
5.1	2.145	1.6
4.2	3.729	1.6
4.2	1.781	1.3
2.9	4.366	1.6
2	2.941	1.4
3.9	2.131	1.9
4.7	1.916	2
7.4	4.1	5.6
3.8	6.2	5.2
2.4	0.9	2.4
3.7	1.3	3.8
3.6	1.7	1.4
1.4	1.7	2.8
7.2	0.9	3.5
10.4	1.4	2.3
2.8	1.7	1.5
5	1.7	1.3
6.3	2.9	8.6
3	1.9	5.6
4.6	1	2.6
1.5	2	1.6
2.9	1	1.6
4.2	1.1	1.1
7.3	2.4	0.8
8.8	1.2	2.1
2.11	2.3	1.7
9.2	3.8	5.1
6.2	3.6	1.6
3.2	1.8	3.3
2.8	3.1	1.8
3.7	2.9	0.9
4.3	2.1	1.5
8.5	1.2	2
1.9	2.3	1.9
1.6	0.7	3.4
9.2	3.4	3.5
1.9	2.4	1.1
5.8	1.2	4.1
3.9	1.9	1.9
1.6	2.2	4.1
1.8	1.8	1.4
9.869	1.5	1.3
6.772	1.8	0.9
7.861	2	2.8
6.012	2.2	1.4
7.392	3.8
3.43	3
2.668	2.3
2.196	3.7
2.991	5.7
2.169	3.8
1.317	3.9
0.982	3
1.62	4.3
2.226	2
1.476
1.853
1.868
5.8
5.774
7.352
6.148
8.595
5.126
2.734
1.267
2.227
2.094
10.779
5.39
2.709
6.203
6.988
2.744
4.636
3.58
5.885
2.587
2.06
1.294
1.917
10.423
5.678
4.225
2.589
2.904
4.992
6.16
4.688
5.657
4.92
5.65
1.523
2.002
3.011
1.436
3.252
1.895
9.863
9.443
5.917
5.733
5.781
3.324
7.746
1.436
1.336
10.314
4.42
3.498
5.586
3.718
1.497
1.836
1.523
1.203
1.135

## Sheet: Figure 9
9C	Relative number of colonies							P value =		9A uncropped blots
NEG+pcDNA3	TAZ A KD+ pcDNA3	TAZ A KD+FLAG-TOGARAM2	TAZ B KD+pcDNA3	TAZ B KD+FLAG-TOGARAM2		NEG+pcDNA3 vs	TAZ A KD+ pcDNA3	8.08516e-07
1	0.410256	0.717949	0.307692	0.692308		NEG+pcDNA3 vs	TAZ B KD+pcDNA3	0.000343143
1	0.305556	0.861111	0.25	0.559322		TAZ A KD+ pcDNA3	TAZ A KD+FLAG-TOGARAM2	4.53549e-05
1	0.305085	0.786885	0.220339	0.704918		TAZ B KD+pcDNA3	TAZ B KD+FLAG-TOGARAM2	9.95965e-05
1	0.254237	0.762712	0.169492	0.728814
9D	Relative number of colonies
NEG+pcDNA3	TAZ A KD+ pcDNA3	TAZ A KD+FLAG-TOGARAM2	TAZ B KD+pcDNA3	TAZ B KD+FLAG-TOGARAM2				P value =
1	0.301115	0.72119	0.197026	0.72119		NEG+pcDNA3 vs	TAZ A KD+ pcDNA3	7.9378e-08
1	0.226027	0.712329	0.184932	0.722603		NEG+pcDNA3 vs	TAZ B KD+pcDNA3	7.03252e-08
1	0.231293	0.854749	0.146259	0.715084		TAZ A KD+ pcDNA3	TAZ A KD+FLAG-TOGARAM2	8.46305e-05
1	0.180272	0.629252	0.268707	0.761905		TAZ B KD+pcDNA3	TAZ B KD+FLAG-TOGARAM2	1.30727e-06
9E	Densitometry analysis of migration
NEG+pcDNA3	TAZ A KD+ pcDNA3	TAZ A KD+FLAG-TOGARAM2	TAZ B KD+pcDNA3	TAZ B KD+FLAG-TOGARAM2				P value =
1	0.171868	1.07631	0.428391	0.846895		NEG+pcDNA3 vs	TAZ A KD+ pcDNA3	0.00175758
1	0.471969	1.0695	0.117897	1.00733		NEG+pcDNA3 vs	TAZ B KD+pcDNA3	0.00153015
1	0.18894	0.675774	0.332763	1.01176		TAZ A KD+ pcDNA3	TAZ A KD+FLAG-TOGARAM2	0.0156727
						TAZ B KD+pcDNA3	TAZ B KD+FLAG-TOGARAM2	0.00341873
9F	Densitometry analysis of invasion
NEG+pcDNA3	TAZ A KD+ pcDNA3	TAZ A KD+FLAG-TOGARAM2	TAZ B KD+pcDNA3	TAZ B KD+FLAG-TOGARAM2				P value =
1	0.458444	1.1865	0.140418	0.939123		NEG+pcDNA3 vs	TAZ A KD+ pcDNA3	0.000207272
1	0.140081	0.923415	0.447807	1.40311		NEG+pcDNA3 vs	TAZ B KD+pcDNA3	3.98359e-05
1	0.495892	1.02219	0.231483	1.12761		TAZ A KD+ pcDNA3	TAZ A KD+FLAG-TOGARAM2	0.000435654
1	0.35955	1.01697	0.339127	1.11445		TAZ B KD+pcDNA3	TAZ B KD+FLAG-TOGARAM2	0.000327071
		P value =						P value =
NEG+pcDNA3 vs	TAZ A KD+ pcDNA3	0.000209468				NEG+pcDNA3 vs	TAZ A KD+ pcDNA3	4.25162e-08
NEG+pcDNA3 vs	TAZ B KD+pcDNA3	1.26351e-09				NEG+pcDNA3 vs	TAZ B KD+pcDNA3	1.8523e-07
TAZ A KD+ pcDNA3	TAZ A KD+FLAG-TOGARAM2	0.00167358				TAZ A KD+ pcDNA3	TAZ A KD+FLAG-TOGARAM2	4.21768e-07
TAZ B KD+pcDNA3	TAZ B KD+FLAG-TOGARAM2	4.96266e-11				TAZ B KD+pcDNA3	TAZ B KD+FLAG-TOGARAM2	5.95443e-09
9H	Length of protrusions
NEG+pcDNA3	TAZ A KD+ pcDNA3	TAZ A KD+FLAG-TOGARAM2	TAZ B KD+pcDNA3	TAZ B KD+FLAG-TOGARAM2		9I	Number of protrusions per cell
8.398	1.545	16.754	1.341	8.038		NEG+pcDNA3	TAZ A KD+ pcDNA3	TAZ A KD+FLAG-TOGARAM2	TAZ B KD+pcDNA3	TAZ B KD+FLAG-TOGARAM2
6.601	1.221	2.992	1.211	7.466		10	5	14	6	16
4.918	2.033	5.068	2	6.412		19	4	13	4	13
2.834	5.473	5.23	1.211	7.191		15	4	12	3	13
2.305	2.278	3.865	1.947	5.913		11	4	13	5	15
2.459	2.395	4.905	2.235	4.231		11	3	10	5	14
6.762	2.038	3.668	2.492	3.948		14	5	13	6	14
3.918	2.984	2.897	1.351	7.767		17	5	21	6	19
2.749	2.272	1.491	2.166	3.233		14	5	13	7	13
1.655	3.805	1.544	1.73	6.848		16	7	11	6	13
2.558	4.179	5.188	3.935	7.042		15	8	18	9	12
3.074	4.055	5.077	1.877	3.093
3.242	3.41	2.393	3	7.063
3.845	2.278	5.23	1.838	4.501
4.781	1.045	6.533	2.058	4.969
6.118	2.407	3.35	1.391	3.588
7.009	1.9	3.768	1.154	3.306
3.796	1.911	2.14	2.817	3.2
8.305	1.147	5.072	1.831	2.909
7.055	1.541	2.335	0.986	2.266
4.227	5.476	4.459	1.89	2.425
2.597	2.983	2.018	1.073	6.006
3.428	1.844	7.466	1.523	3.434
1.452	1.744	3.166	2.46	3.2
5.144	1.168	4.917	1.992	2.476
6.979	3.505	2.29	1.387	2.026
3.672	3.526	1.506	2.117	4.056
3.781	3.257	3.26	2.407	4.527
6.282	2.477	8.696	3.212	6.994
6.653	2.769	3.138	1.471	3.244
5.353	1.62	2.482	1.789	3.773
4.316	1.541	9.062	1.5	5.156
5.632	1.336	7.443	0.987	4.655
1.52	0.972	3.453	1.514	5.011
1.627	2.255	2.957	3.123	1.791
12.524	3.434	4.802	1.898	2.221
7.739	4.832	5.602	3.546	2.896
6.256	2.947	4.374	2.272	1.022
4.692	3.058	5.015	2.308	0.971
4.022	2.691	4.342	1.727	1.258
2.92	4.056	4.36	2.914	2.059
4.666	5.837	5.243	4.404	2.292
1.792	11.366	1.9	3.575	10.072
3.168	3.316	8.963	2.424	5.679
8.181	6.845	6.673	3.546	8.451
2.478	1.758	6.017	1.492	6.984
6.847	2.854	6.152	1.355	5.589
6.353	4.69	2.285	4.516	5.224
7.991	2.438	4.482	3.041	4.135
3.817	3.253	1.803	2.552	4
6.524		2.419	2.098	2.061
3.78		1.442	2.391	3.575
4.764		2.371	2.747	1.221
3.402		5.215	4.07	4.969
5.225		1.6	1.451	1.515
3.688		4.799	0.885	1.94
3.842		3.62		1.016
10.647		2.619		7.159
6.241		3.335		4.026
4.727		2.867		2.483
3.386		4.366		4.219
2.302		3.176		3.579
1.86		2.5		2.004
3.769		4.287		2.122
1.917		4.813		2.709
3.86		9.727		2.17
10.017		4.344		6.075
5.65		2.988		5.914
7.048		3.235		3.201
2.504		1.754		3.069
1.843		3.201		2.632
9.085		1.447		2.632
3.288		4.386		2.055
2.03		2.105		2.907
2.889		4.987		2.055
3.332		5.37		1.316
2.945		1.806		8.138
6.791		4.721		3.855
6.275		7.65		2.083
5.05		4.411		8.45
3.94		2.233		2.936
2		2.483		2.976
2.303		4.737		2.78
2.285		1.489		2.78
2		3.54		4.601
5.967		3.579		3.657
3.257		4.411		2.854
1.286		3.169		2.693
0.857		2.354		3.517
6.149		4.085		5.027
8.282		3.421		3.132
5.749		2.846		2.784
10.109		6.37		3.266
11.264		3.768		3.878
5.066		2.942		2.756
7.965		4.656		2.626
5.967		3.421		4.045
4.748		4.111		1.737
1.03		2.605		2.241
1.518		11.615		2.021
2.222		3.932		3.065
1.922		3.28		3.226
0.563		6.506		2.586
1.549		3.657		4.061
1.47		2.682		8.295
4.42		1.483		6.319
7.967		2.45		4.471
6.812		10.687		2.222
11.739		2.682		4.15
2.709		4.535		6.145
8.011		5.862		3.204
10.203		2.976		4.078
10.292		1.951		8.469
4.084		4.656		6.145
9.874		2.747		1.911
6.906		3.768		2.444
5.781		3.531		2.048
5.665		3.722		2.888
9.447		2.483		7.855
2.709		3.431		4.216
2.676		3.795		3.06
1.956		4.528		2.838
6.783		2.105		8.498
7.323		3.169		3.06
1.742		7.279		2.833
1.972		4.964		7.491
2.778		5.278		3.745
2.852		5.824		5.893
4.258		3.264		7.034
4.598		1.882		5.099
2.72		4.584		1.833
2.016		5.969		6.452
2.275		5.167		3.934
4.8		6.184		7.202
11.449		7.286		5.287
1.286		5.575		5.877
1.324		1.987		10.064
1.543		3.428		4.231
2.033		1.28		6.402
5.964		2.87		2.9
6.995		2.157		8.367
1.42		1.156		4.414
9.386		2.246		2.437
1.22				4.986
1.22				4.34
3.128				5.228
1.42				3.344
1.626
1.499
0.575

## Sheet: S1
	S1B	Densitometry of western blots from S1A
	TAZ			YAP				P value =
DMSO	1	1	1	1	1	1		TAZ	2.72287e-05
0.5	0.7101	0.682821	0.570429	1.43313	1.13873	2.03164		YAP	0.00236944
1	0.610655	0.620344	0.405195	2.69411	1.11147	1.90956
2	0.547275	0.430327	0.489786	3.16153	1.48417	1.99799
4	0.277032	0.389259	0.18646	2.52074	2.74795	2.62598
8	0.245708	0.248178	0.137238	2.20471	2.72261	3.03099
	S1A uncropped blots

[truncated: 8 more sheets: S2, S3, S4, S5, S6, S7, S8, S9]
